# Supplementary material for: k-SLAM: accurate and ultra-fast taxonomic classification and gene identification for large metagenomic data sets
Source: Nucleic Acids Res. 2016 Dec 13;45(4):1649–56. doi: 10.1093/nar/gkw1248 (PMC5389551; doi:10.1093/nar/gkw1248)
Supplement: Supplementary Data [file gkw1248_Supp.zip]

Archive with 4 entries (4 files):
- nar-01842-n-2016-File009.pdf
- nar-01842-n-2016-File010.pdf
- nar-01842-n-2016-File011.pdf
- nar-01842-n-2016-File012.csv
